# Supplementary material for: Therapeutic Potential of Hydrogen as a Radioprotective Agent for the Prevention of Radiation Dermatitis
Source: Antioxidants (Basel). 2024 Nov 29;13(12):1475. doi: 10.3390/antiox13121475 (PMC11673486; doi:10.3390/antiox13121475)
Supplement: Supplementary file 1 [file antioxidants-13-01475-s001.zip]

Archive with 1 entries (1 files):
- antioxidants-3267778-supplementary.pdf
